# Supplementary material for: Deficits in Prenatal Serine Biosynthesis Underlie the Mitochondrial Dysfunction Associated with the Autism-Linked FMR1 Gene
Source: Int J Mol Sci. 2021 May 30;22(11):5886. doi: 10.3390/ijms22115886 (PMC8198117; doi:10.3390/ijms22115886)
Supplement: Supplementary file 1 [file ijms-22-05886-s001.zip]

Archive with 1 entries (1 files):
- ijms-1214785-supplementary.pdf
